# Supplementary material for: Protein network-based Lasso regression model for the construction of disease-miRNA functional interactions
Source: EURASIP J Bioinform Syst Biol. 2013 Jan 22;2013(1):3. doi: 10.1186/1687-4153-2013-3 (PMC3606436; doi:10.1186/1687-4153-2013-3)
Supplement: Additional file 4 — Gold standard miRNA disease. This file is the gold standard miRNA-disease associations that we extracted from miRDisease and HDMM databases to validate the performance of our approach. [file 1687-4153-2013-3-S4.xlsx]

## Sheet: Sheet1
hsa-let-7a	Leukemia
hsa-let-7b	Leukemia
hsa-let-7c	Leukemia
hsa-let-7e	Leukemia
hsa-miR-124a	Leukemia
hsa-miR-125a	Leukemia
hsa-miR-128a	Leukemia
hsa-miR-128b	Leukemia
hsa-miR-130a	Leukemia
hsa-miR-130b	Leukemia
hsa-miR-151*	Leukemia
hsa-miR-155	Leukemia
hsa-miR-196b	Leukemia
hsa-miR-199b	Leukemia
hsa-miR-203	Leukemia
hsa-miR-21	Leukemia
hsa-miR-210	Leukemia
hsa-miR-22	Leukemia
hsa-miR-221	Leukemia
hsa-miR-222	Leukemia
hsa-miR-223	Leukemia
hsa-miR-23a	Leukemia
hsa-miR-23b	Leukemia
hsa-miR-24	Leukemia
hsa-miR-26a	Leukemia
hsa-miR-27a	Leukemia
hsa-miR-27b	Leukemia
hsa-miR-335	Leukemia
hsa-miR-424	Leukemia
hsa-miR-451	Leukemia
hsa-miR-5	Leukemia
hsa-miR-708	Leukemia
hsa-miR-140	Anemia
hsa-miR-141	Anemia
hsa-miR-181a	Anemia
hsa-miR-29a	Anemia
hsa-miR-320	Anemia
hsa-miR-451	Anemia
hsa-let-7a-3	BreastCancer
hsa-let-7d	BreastCancer
hsa-let-7f	BreastCancer
hsa-let-7f-1	BreastCancer
hsa-let-7f-2	BreastCancer
hsa-let-7i	BreastCancer
hsa-miR-101-1	BreastCancer
hsa-miR-10b	BreastCancer
hsa-miR-122a	BreastCancer
hsa-miR-124a	BreastCancer
hsa-miR-124a-3	BreastCancer
hsa-miR-125a	BreastCancer
hsa-miR-125b	BreastCancer
hsa-miR-126	BreastCancer
hsa-miR-127	BreastCancer
hsa-miR-128a	BreastCancer
hsa-miR-128b	BreastCancer
hsa-miR-136	BreastCancer
hsa-miR-141	BreastCancer
hsa-miR-143	BreastCancer
hsa-miR-145	BreastCancer
hsa-miR-146a	BreastCancer
hsa-miR-146b	BreastCancer
hsa-miR-148a	BreastCancer
hsa-miR-149	BreastCancer
hsa-miR-152	BreastCancer
hsa-miR-155	BreastCancer
hsa-miR-17-5p	BreastCancer
hsa-miR-170	BreastCancer
hsa-miR-181a	BreastCancer
hsa-miR-181b	BreastCancer
hsa-miR-181b-1	BreastCancer
hsa-miR-181d	BreastCancer
hsa-miR-182	BreastCancer
hsa-miR-18a	BreastCancer
hsa-miR-191	BreastCancer
hsa-miR-193b	BreastCancer
hsa-miR-195	BreastCancer
hsa-miR-196a	BreastCancer
hsa-miR-196a-2	BreastCancer
hsa-miR-199b	BreastCancer
hsa-miR-200	BreastCancer
hsa-miR-200a	BreastCancer
hsa-miR-200b	BreastCancer
hsa-miR-200c	BreastCancer
hsa-miR-202	BreastCancer
hsa-miR-203	BreastCancer
hsa-miR-204	BreastCancer
hsa-miR-205	BreastCancer
hsa-miR-206	BreastCancer
hsa-miR-20a	BreastCancer
hsa-miR-21	BreastCancer
hsa-miR-210	BreastCancer
hsa-miR-213	BreastCancer
hsa-miR-22	BreastCancer
hsa-miR-221	BreastCancer
hsa-miR-222	BreastCancer
hsa-miR-26a	BreastCancer
hsa-miR-27a	BreastCancer
hsa-miR-29b	BreastCancer
hsa-miR-29b-2	BreastCancer
hsa-miR-29c	BreastCancer
hsa-miR-30a-3p	BreastCancer
hsa-miR-30c	BreastCancer
hsa-miR-31	BreastCancer
hsa-miR-31a	BreastCancer
hsa-miR-320	BreastCancer
hsa-miR-328	BreastCancer
hsa-miR-335	BreastCancer
hsa-miR-355	BreastCancer
hsa-miR-365	BreastCancer
hsa-miR-373	BreastCancer
hsa-miR-429	BreastCancer
hsa-miR-451	BreastCancer
hsa-miR-497	BreastCancer
hsa-miR-510	BreastCancer
hsa-miR-516-3p	BreastCancer
hsa-miR-520c	BreastCancer
hsa-miR-661	BreastCancer
hsa-miR-663	BreastCancer
hsa-miR-7	BreastCancer
hsa-miR-9-1	BreastCancer
hsa-miR-9-3	BreastCancer
hsa-miR-96	BreastCancer
hsa-miR-98	BreastCancer
hsa-let-7a	Leukemia
hsa-miR-101	Leukemia
hsa-miR-106b	Leukemia
hsa-miR-107	Leukemia
hsa-miR-10b	Leukemia
hsa-miR-123	Leukemia
hsa-miR-124a	Leukemia
hsa-miR-132	Leukemia
hsa-miR-134	Leukemia
hsa-miR-140	Leukemia
hsa-miR-141	Leukemia
hsa-miR-143	Leukemia
hsa-miR-145	Leukemia
hsa-miR-146a	Leukemia
hsa-miR-15	Leukemia
hsa-miR-150	Leukemia
hsa-miR-153	Leukemia
hsa-miR-154	Leukemia
hsa-miR-155	Leukemia
hsa-miR-15a	Leukemia
hsa-miR-15b	Leukemia
hsa-miR-16	Leukemia
hsa-miR-16-1	Leukemia
hsa-miR-16-2	Leukemia
hsa-miR-181	Leukemia
hsa-miR-181a	Leukemia
hsa-miR-181b	Leukemia
hsa-miR-183	Leukemia
hsa-miR-188	Leukemia
hsa-miR-190	Leukemia
hsa-miR-192	Leukemia
hsa-miR-195	Leukemia
hsa-miR-196a-2	Leukemia
hsa-miR-19a	Leukemia
hsa-miR-21	Leukemia
hsa-miR-213	Leukemia
hsa-miR-217	Leukemia
hsa-miR-220	Leukemia
hsa-miR-221	Leukemia
hsa-miR-223	Leukemia
hsa-miR-23b	Leukemia
hsa-miR-24-1	Leukemia
hsa-miR-29a-2	Leukemia
hsa-miR-29b	Leukemia
hsa-miR-29b-2	Leukemia
hsa-miR-29c	Leukemia
hsa-miR-30d	Leukemia
hsa-miR-33	Leukemia
hsa-miR-34a	Leukemia
hsa-miR-424	Leukemia
hsa-miR-92	Leukemia
hsa-miR-92-1	Leukemia
hsa-miR-21	ColonCancer
hsa-miR-125a	Diabetes
hsa-miR-126	Diabetes
hsa-miR-133	Diabetes
hsa-miR-181a	Diabetes
hsa-miR-26b	Diabetes
hsa-miR-29a	Diabetes
hsa-miR-29b	Diabetes
hsa-miR-29c	Diabetes
hsa-miR-34a	Diabetes
hsa-miR-657	Diabetes
hsa-miR-101	Duchenne muscular dystrophy
hsa-miR-127	Duchenne muscular dystrophy
hsa-miR-130a	Duchenne muscular dystrophy
hsa-miR-134	Duchenne muscular dystrophy
hsa-miR-146b	Duchenne muscular dystrophy
hsa-miR-148a	Duchenne muscular dystrophy
hsa-miR-154	Duchenne muscular dystrophy
hsa-miR-155	Duchenne muscular dystrophy
hsa-miR-181d	Duchenne muscular dystrophy
hsa-miR-193b	Duchenne muscular dystrophy
hsa-miR-197	Duchenne muscular dystrophy
hsa-miR-199a	Duchenne muscular dystrophy
hsa-miR-199a*	Duchenne muscular dystrophy
hsa-miR-199b	Duchenne muscular dystrophy
hsa-miR-21	Duchenne muscular dystrophy
hsa-miR-210	Duchenne muscular dystrophy
hsa-miR-214	Duchenne muscular dystrophy
hsa-miR-22	Duchenne muscular dystrophy
hsa-miR-221	Duchenne muscular dystrophy
hsa-miR-222	Duchenne muscular dystrophy
hsa-miR-26a	Duchenne muscular dystrophy
hsa-miR-299-3p	Duchenne muscular dystrophy
hsa-miR-299-5p	Duchenne muscular dystrophy
hsa-miR-29a	Duchenne muscular dystrophy
hsa-miR-29b	Duchenne muscular dystrophy
hsa-miR-29c	Duchenne muscular dystrophy
hsa-miR-30a-3p	Duchenne muscular dystrophy
hsa-miR-30a-5p	Duchenne muscular dystrophy
hsa-miR-30b	Duchenne muscular dystrophy
hsa-miR-30c	Duchenne muscular dystrophy
hsa-miR-30d	Duchenne muscular dystrophy
hsa-miR-30e-5p	Duchenne muscular dystrophy
hsa-miR-331	Duchenne muscular dystrophy
hsa-miR-335	Duchenne muscular dystrophy
hsa-miR-34a	Duchenne muscular dystrophy
hsa-miR-361	Duchenne muscular dystrophy
hsa-miR-368	Duchenne muscular dystrophy
hsa-miR-369-5p	Duchenne muscular dystrophy
hsa-miR-376a	Duchenne muscular dystrophy
hsa-miR-379	Duchenne muscular dystrophy
hsa-miR-381	Duchenne muscular dystrophy
hsa-miR-382	Duchenne muscular dystrophy
hsa-miR-409-3p	Duchenne muscular dystrophy
hsa-miR-423	Duchenne muscular dystrophy
hsa-miR-432	Duchenne muscular dystrophy
hsa-miR-452	Duchenne muscular dystrophy
hsa-miR-485-5p	Duchenne muscular dystrophy
hsa-miR-486	Duchenne muscular dystrophy
hsa-miR-493-3p	Duchenne muscular dystrophy
hsa-miR-495	Duchenne muscular dystrophy
hsa-miR-518a-2*	Duchenne muscular dystrophy
hsa-miR-92	Duchenne muscular dystrophy
hsa-miR-95	Duchenne muscular dystrophy
hsa-miR-197	Duchenne muscular dystrophy
hsa-miR-346	Duchenne muscular dystrophy
hsa-miR-101	Glioblastoma
hsa-miR-10b	Glioblastoma
hsa-miR-123	Glioblastoma
hsa-miR-124a	Glioblastoma
hsa-miR-125b-1	Glioblastoma
hsa-miR-125b-2	Glioblastoma
hsa-miR-128a	Glioblastoma
hsa-miR-130a	Glioblastoma
hsa-miR-132	Glioblastoma
hsa-miR-133a	Glioblastoma
hsa-miR-133b	Glioblastoma
hsa-miR-137	Glioblastoma
hsa-miR-149	Glioblastoma
hsa-miR-153	Glioblastoma
hsa-miR-154*	Glioblastoma
hsa-miR-155	Glioblastoma
hsa-miR-181a	Glioblastoma
hsa-miR-181b	Glioblastoma
hsa-miR-181c	Glioblastoma
hsa-miR-185	Glioblastoma
hsa-miR-191	Glioblastoma
hsa-miR-197	Glioblastoma
hsa-miR-21	Glioblastoma
hsa-miR-210	Glioblastoma
hsa-miR-220	Glioblastoma
hsa-miR-221	Glioblastoma
hsa-miR-222	Glioblastoma
hsa-miR-23a	Glioblastoma
hsa-miR-23b	Glioblastoma
hsa-miR-24-1	Glioblastoma
hsa-miR-24-2	Glioblastoma
hsa-miR-25	Glioblastoma
hsa-miR-29b	Glioblastoma
hsa-miR-323	Glioblastoma
hsa-miR-328	Glioblastoma
hsa-miR-34a	Glioblastoma
hsa-miR-425	Glioblastoma
hsa-miR-451	Glioblastoma
hsa-miR-486	Glioblastoma
hsa-miR-7	Glioblastoma
hsa-miR-9-2	Glioblastoma
hsa-miR-128	Huntingtons
hsa-miR-132	Huntingtons
hsa-miR-22	Huntingtons
hsa-miR-29a	Huntingtons
hsa-miR-330	Huntingtons
hsa-miR-9	Huntingtons
hsa-miR-9*	Huntingtons
hsa-let-7a	Lung Tumor
hsa-let-7a-2	Lung Tumor
hsa-let-7a-3	Lung Tumor
hsa-let-7b	Lung Tumor
hsa-let-7c	Lung Tumor
hsa-let-7d	Lung Tumor
hsa-let-7e	Lung Tumor
hsa-let-7f	Lung Tumor
hsa-let-7f-1	Lung Tumor
hsa-let-7g	Lung Tumor
hsa-miR-1	Lung Tumor
hsa-miR-101	Lung Tumor
hsa-miR-101-1	Lung Tumor
hsa-miR-106a	Lung Tumor
hsa-miR-124a	Lung Tumor
hsa-miR-124a-1	Lung Tumor
hsa-miR-124a-3	Lung Tumor
hsa-miR-125a	Lung Tumor
hsa-miR-125a-5p	Lung Tumor
hsa-miR-125b-2	Lung Tumor
hsa-miR-126	Lung Tumor
hsa-miR-126*	Lung Tumor
hsa-miR-128b	Lung Tumor
hsa-miR-130a	Lung Tumor
hsa-miR-133b	Lung Tumor
hsa-miR-139	Lung Tumor
hsa-miR-140	Lung Tumor
hsa-miR-141	Lung Tumor
hsa-miR-143	Lung Tumor
hsa-miR-145	Lung Tumor
hsa-miR-146a	Lung Tumor
hsa-miR-146b	Lung Tumor
hsa-miR-148a	Lung Tumor
hsa-miR-150	Lung Tumor
hsa-miR-155	Lung Tumor
hsa-miR-16	Lung Tumor
hsa-miR-17-29	Lung Tumor
hsa-miR-17-3p	Lung Tumor
hsa-miR-17-5p	Lung Tumor
hsa-miR-181c	Lung Tumor
hsa-miR-182	Lung Tumor
hsa-miR-182*	Lung Tumor
hsa-miR-183	Lung Tumor
hsa-miR-18a	Lung Tumor
hsa-miR-191	Lung Tumor
hsa-miR-192	Lung Tumor
hsa-miR-195	Lung Tumor
hsa-miR-197	Lung Tumor
hsa-miR-198	Lung Tumor
hsa-miR-199a-1	Lung Tumor
hsa-miR-199b	Lung Tumor
hsa-miR-19a	Lung Tumor
hsa-miR-200a	Lung Tumor
hsa-miR-200b	Lung Tumor
hsa-miR-200c	Lung Tumor
hsa-miR-203	Lung Tumor
hsa-miR-204	Lung Tumor
hsa-miR-205	Lung Tumor
hsa-miR-20a	Lung Tumor
hsa-miR-21	Lung Tumor
hsa-miR-210	Lung Tumor
hsa-miR-210	Lung Tumor
hsa-miR-212	Lung Tumor
hsa-miR-214	Lung Tumor
hsa-miR-216	Lung Tumor
hsa-miR-218	Lung Tumor
hsa-miR-218-2	Lung Tumor
hsa-miR-219-1	Lung Tumor
hsa-miR-22	Lung Tumor
hsa-miR-220	Lung Tumor
hsa-miR-221	Lung Tumor
hsa-miR-224	Lung Tumor
hsa-miR-24-2	Lung Tumor
hsa-miR-26a-1	Lung Tumor
hsa-miR-27b	Lung Tumor
hsa-miR-29a	Lung Tumor
hsa-miR-29b	Lung Tumor
hsa-miR-29b-2	Lung Tumor
hsa-miR-29c	Lung Tumor
hsa-miR-30a-3p	Lung Tumor
hsa-miR-30a-5p	Lung Tumor
hsa-miR-30e-3p	Lung Tumor
hsa-miR-30e-5p	Lung Tumor
hsa-miR-31	Lung Tumor
hsa-miR-32	Lung Tumor
hsa-miR-324-3p	Lung Tumor
hsa-miR-324-5p	Lung Tumor
hsa-miR-33	Lung Tumor
hsa-miR-335	Lung Tumor
hsa-miR-338	Lung Tumor
hsa-miR-339	Lung Tumor
hsa-miR-345	Lung Tumor
hsa-miR-377	Lung Tumor
hsa-miR-423	Lung Tumor
hsa-miR-425-5p	Lung Tumor
hsa-miR-429	Lung Tumor
hsa-miR-451	Lung Tumor
hsa-miR-486	Lung Tumor
hsa-miR-497	Lung Tumor
hsa-miR-511	Lung Tumor
hsa-miR-7	Lung Tumor
hsa-miR-9	Lung Tumor
hsa-miR-9*	Lung Tumor
hsa-miR-93	Lung Tumor
hsa-miR-95	Lung Tumor
hsa-miR-98	Lung Tumor
hsa-miR-99a	Lung Tumor
hsa-let-7a	Melanoma
hsa-let-7b	Melanoma
hsa-let-7d	Melanoma
hsa-let-7e	Melanoma
hsa-let-7g	Melanoma
hsa-miR-100	Melanoma
hsa-miR-104	Melanoma
hsa-miR-105	Melanoma
hsa-miR-106a	Melanoma
hsa-miR-107	Melanoma
hsa-miR-122a	Melanoma
hsa-miR-124a	Melanoma
hsa-miR-125b	Melanoma
hsa-miR-127	Melanoma
hsa-miR-128a	Melanoma
hsa-miR-128b	Melanoma
hsa-miR-129	Melanoma
hsa-miR-135a	Melanoma
hsa-miR-135b	Melanoma
hsa-miR-137	Melanoma
hsa-miR-138	Melanoma
hsa-miR-139	Melanoma
hsa-miR-140	Melanoma
hsa-miR-141	Melanoma
hsa-miR-144	Melanoma
hsa-miR-149	Melanoma
hsa-miR-15	Melanoma
hsa-miR-154	Melanoma
hsa-miR-15a	Melanoma
hsa-miR-17-3p	Melanoma
hsa-miR-181a	Melanoma
hsa-miR-182	Melanoma
hsa-miR-183	Melanoma
hsa-miR-184	Melanoma
hsa-miR-185	Melanoma
hsa-miR-189	Melanoma
hsa-miR-190	Melanoma
hsa-miR-191	Melanoma
hsa-miR-193a	Melanoma
hsa-miR-193b	Melanoma
hsa-miR-196a	Melanoma
hsa-miR-199a	Melanoma
hsa-miR-199b	Melanoma
hsa-miR-19a	Melanoma
hsa-miR-200a	Melanoma
hsa-miR-200b	Melanoma
hsa-miR-200c	Melanoma
hsa-miR-204	Melanoma
hsa-miR-210	Melanoma
hsa-miR-211	Melanoma
hsa-miR-213	Melanoma
hsa-miR-215	Melanoma
hsa-miR-216	Melanoma
hsa-miR-219	Melanoma
hsa-miR-221	Melanoma
hsa-miR-222	Melanoma
hsa-miR-224	Melanoma
hsa-miR-23b	Melanoma
hsa-miR-27a	Melanoma
hsa-miR-28	Melanoma
hsa-miR-29b	Melanoma
hsa-miR-302a	Melanoma
hsa-miR-302b	Melanoma
hsa-miR-302c	Melanoma
hsa-miR-302d	Melanoma
hsa-miR-30b	Melanoma
hsa-miR-31	Melanoma
hsa-miR-323	Melanoma
hsa-miR-324-5p	Melanoma
hsa-miR-325	Melanoma
hsa-miR-331	Melanoma
hsa-miR-338	Melanoma
hsa-miR-34a	Melanoma
hsa-miR-34b	Melanoma
hsa-miR-34c	Melanoma
hsa-miR-374	Melanoma
hsa-miR-532-5p	Melanoma
hsa-miR-565	Melanoma
hsa-miR-9	Melanoma
hsa-miR-95	Melanoma
hsa-miR-96	Melanoma
hsa-let-7b	Duchenne muscular dystrophy
hsa-miR-130a	Duchenne muscular dystrophy
hsa-miR-132	Duchenne muscular dystrophy
hsa-miR-134	Duchenne muscular dystrophy
hsa-miR-146b	Duchenne muscular dystrophy
hsa-miR-148a	Duchenne muscular dystrophy
hsa-miR-148b	Duchenne muscular dystrophy
hsa-miR-154	Duchenne muscular dystrophy
hsa-miR-155	Duchenne muscular dystrophy
hsa-miR-197	Duchenne muscular dystrophy
hsa-miR-199a	Duchenne muscular dystrophy
hsa-miR-199a*	Duchenne muscular dystrophy
hsa-miR-199b	Duchenne muscular dystrophy
hsa-miR-21	Duchenne muscular dystrophy
hsa-miR-210	Duchenne muscular dystrophy
hsa-miR-214	Duchenne muscular dystrophy
hsa-miR-221	Duchenne muscular dystrophy
hsa-miR-222	Duchenne muscular dystrophy
hsa-miR-223	Duchenne muscular dystrophy
hsa-miR-299-5p	Duchenne muscular dystrophy
hsa-miR-29b	Duchenne muscular dystrophy
hsa-miR-30a-3p	Duchenne muscular dystrophy
hsa-miR-335	Duchenne muscular dystrophy
hsa-miR-34a	Duchenne muscular dystrophy
hsa-miR-362	Duchenne muscular dystrophy
hsa-miR-368	Duchenne muscular dystrophy
hsa-miR-376a	Duchenne muscular dystrophy
hsa-miR-379	Duchenne muscular dystrophy
hsa-miR-381	Duchenne muscular dystrophy
hsa-miR-382	Duchenne muscular dystrophy
hsa-miR-432	Duchenne muscular dystrophy
hsa-miR-452	Duchenne muscular dystrophy
hsa-miR-487b	Duchenne muscular dystrophy
hsa-miR-493-3p	Duchenne muscular dystrophy
hsa-miR-495	Duchenne muscular dystrophy
hsa-miR-501	Duchenne muscular dystrophy
hsa-miR-518a-2*	Duchenne muscular dystrophy
hsa-miR-99b	Duchenne muscular dystrophy
hsa-let-7b	Nevus
hsa-miR-143	Nevus
hsa-miR-193b	Nevus
hsa-miR-199a	Nevus
hsa-miR-199a*	Nevus
hsa-miR-652	Nevus
hsa-let-7a	OvaryCancer
hsa-let-7b	OvaryCancer
hsa-let-7c	OvaryCancer
hsa-let-7d	OvaryCancer
hsa-let-7e	OvaryCancer
hsa-let-7f	OvaryCancer
hsa-let-7g	OvaryCancer
hsa-let-7i	OvaryCancer
hsa-miR-100	OvaryCancer
hsa-miR-106b	OvaryCancer
hsa-miR-10b	OvaryCancer
hsa-miR-125a	OvaryCancer
hsa-miR-125b	OvaryCancer
hsa-miR-129	OvaryCancer
hsa-miR-134	OvaryCancer
hsa-miR-141	OvaryCancer
hsa-miR-142-3p	OvaryCancer
hsa-miR-142-5p	OvaryCancer
hsa-miR-143	OvaryCancer
hsa-miR-145	OvaryCancer
hsa-miR-146a	OvaryCancer
hsa-miR-146b	OvaryCancer
hsa-miR-155	OvaryCancer
hsa-miR-15a	OvaryCancer
hsa-miR-16	OvaryCancer
hsa-miR-183	OvaryCancer
hsa-miR-190	OvaryCancer
hsa-miR-195	OvaryCancer
hsa-miR-199a	OvaryCancer
hsa-miR-199a*	OvaryCancer
hsa-miR-199a-3p	OvaryCancer
hsa-miR-200a	OvaryCancer
hsa-miR-200b	OvaryCancer
hsa-miR-200c	OvaryCancer
hsa-miR-206	OvaryCancer
hsa-miR-20a	OvaryCancer
hsa-miR-21	OvaryCancer
hsa-miR-214	OvaryCancer
hsa-miR-221	OvaryCancer
hsa-miR-222	OvaryCancer
hsa-miR-23a	OvaryCancer
hsa-miR-23b	OvaryCancer
hsa-miR-26a	OvaryCancer
hsa-miR-27a	OvaryCancer
hsa-miR-296	OvaryCancer
hsa-miR-29a	OvaryCancer
hsa-miR-29c	OvaryCancer
hsa-miR-30a-5p	OvaryCancer
hsa-miR-30e-5p	OvaryCancer
hsa-miR-335	OvaryCancer
hsa-miR-346	OvaryCancer
hsa-miR-34b	OvaryCancer
hsa-miR-34c	OvaryCancer
hsa-miR-361	OvaryCancer
hsa-miR-373*	OvaryCancer
hsa-miR-381	OvaryCancer
hsa-miR-422a	OvaryCancer
hsa-miR-424	OvaryCancer
hsa-miR-429	OvaryCancer
hsa-miR-485-5p	OvaryCancer
hsa-miR-487b	OvaryCancer
hsa-miR-494	OvaryCancer
hsa-miR-498	OvaryCancer
hsa-miR-508	OvaryCancer
hsa-miR-515-3p	OvaryCancer
hsa-miR-516-5p	OvaryCancer
hsa-miR-518b	OvaryCancer
hsa-miR-519a	OvaryCancer
hsa-miR-524*	OvaryCancer
hsa-miR-525*	OvaryCancer
hsa-miR-542-3p	OvaryCancer
hsa-miR-551a	OvaryCancer
hsa-miR-572	OvaryCancer
hsa-miR-594	OvaryCancer
hsa-miR-605	OvaryCancer
hsa-miR-608	OvaryCancer
hsa-miR-611	OvaryCancer
hsa-miR-622	OvaryCancer
hsa-miR-627	OvaryCancer
hsa-miR-635	OvaryCancer
hsa-miR-637	OvaryCancer
hsa-miR-648	OvaryCancer
hsa-miR-657	OvaryCancer
hsa-miR-662	OvaryCancer
hsa-miR-663	OvaryCancer
hsa-miR-9	OvaryCancer
hsa-miR-93	OvaryCancer
hsa-miR-99a	OvaryCancer
hsa-let-7b	Pappilary Thyroid Carcinoma
hsa-miR-102	Pappilary Thyroid Carcinoma
hsa-miR-106	Pappilary Thyroid Carcinoma
hsa-miR-138-1	Pappilary Thyroid Carcinoma
hsa-miR-138-2	Pappilary Thyroid Carcinoma
hsa-miR-146a	Pappilary Thyroid Carcinoma
hsa-miR-146b	Pappilary Thyroid Carcinoma
hsa-miR-155	Pappilary Thyroid Carcinoma
hsa-miR-15a	Pappilary Thyroid Carcinoma
hsa-miR-16	Pappilary Thyroid Carcinoma
hsa-miR-181a	Pappilary Thyroid Carcinoma
hsa-miR-181c	Pappilary Thyroid Carcinoma
hsa-miR-193	Pappilary Thyroid Carcinoma
hsa-miR-199b	Pappilary Thyroid Carcinoma
hsa-miR-200a	Pappilary Thyroid Carcinoma
hsa-miR-21	Pappilary Thyroid Carcinoma
hsa-miR-213	Pappilary Thyroid Carcinoma
hsa-miR-219-1	Pappilary Thyroid Carcinoma
hsa-miR-220	Pappilary Thyroid Carcinoma
hsa-miR-221	Pappilary Thyroid Carcinoma
hsa-miR-222	Pappilary Thyroid Carcinoma
hsa-miR-24-1	Pappilary Thyroid Carcinoma
hsa-miR-24-2	Pappilary Thyroid Carcinoma
hsa-miR-26a	Pappilary Thyroid Carcinoma
hsa-miR-26a-1	Pappilary Thyroid Carcinoma
hsa-miR-29	Pappilary Thyroid Carcinoma
hsa-miR-29a-2	Pappilary Thyroid Carcinoma
hsa-miR-29b	Pappilary Thyroid Carcinoma
hsa-miR-29c	Pappilary Thyroid Carcinoma
hsa-miR-34	Pappilary Thyroid Carcinoma
hsa-miR-345	Pappilary Thyroid Carcinoma
hsa-miR-34a	Pappilary Thyroid Carcinoma
hsa-miR-9-3	Pappilary Thyroid Carcinoma
hsa-miR-141	Polycystic Ovary syndrome
hsa-miR-200a	Polycystic Ovary syndrome
hsa-miR-30	Polycystic Ovary syndrome
hsa-let-7a	Prostate Cancer
hsa-let-7b	Prostate Cancer
hsa-let-7c	Prostate Cancer
hsa-let-7d	Prostate Cancer
hsa-let-7f	Prostate Cancer
hsa-let-7g	Prostate Cancer
hsa-miR-100	Prostate Cancer
hsa-miR-101	Prostate Cancer
hsa-miR-103	Prostate Cancer
hsa-miR-106a	Prostate Cancer
hsa-miR-10a	Prostate Cancer
hsa-miR-10b	Prostate Cancer
hsa-miR-125a	Prostate Cancer
hsa-miR-125b	Prostate Cancer
hsa-miR-126	Prostate Cancer
hsa-miR-126*	Prostate Cancer
hsa-miR-127	Prostate Cancer
hsa-miR-135	Prostate Cancer
hsa-miR-141	Prostate Cancer
hsa-miR-143	Prostate Cancer
hsa-miR-145	Prostate Cancer
hsa-miR-146a	Prostate Cancer
hsa-miR-148a	Prostate Cancer
hsa-miR-149	Prostate Cancer
hsa-miR-151	Prostate Cancer
hsa-miR-15a	Prostate Cancer
hsa-miR-15a-2	Prostate Cancer
hsa-miR-16	Prostate Cancer
hsa-miR-16-1	Prostate Cancer
hsa-miR-17-3p	Prostate Cancer
hsa-miR-17-5p	Prostate Cancer
hsa-miR-181a-1	Prostate Cancer
hsa-miR-181b	Prostate Cancer
hsa-miR-181b-1	Prostate Cancer
hsa-miR-182	Prostate Cancer
hsa-miR-182*	Prostate Cancer
hsa-miR-183	Prostate Cancer
hsa-miR-184	Prostate Cancer
hsa-miR-191	Prostate Cancer
hsa-miR-194	Prostate Cancer
hsa-miR-195	Prostate Cancer
hsa-miR-198	Prostate Cancer
hsa-miR-199a	Prostate Cancer
hsa-miR-199a*	Prostate Cancer
hsa-miR-199a-1	Prostate Cancer
hsa-miR-199b	Prostate Cancer
hsa-miR-19b	Prostate Cancer
hsa-miR-202	Prostate Cancer
hsa-miR-205	Prostate Cancer
hsa-miR-20a	Prostate Cancer
hsa-miR-21	Prostate Cancer
hsa-miR-210	Prostate Cancer
hsa-miR-214	Prostate Cancer
hsa-miR-218	Prostate Cancer
hsa-miR-22	Prostate Cancer
hsa-miR-221	Prostate Cancer
hsa-miR-222	Prostate Cancer
hsa-miR-223	Prostate Cancer
hsa-miR-224	Prostate Cancer
hsa-miR-23a	Prostate Cancer
hsa-miR-23b	Prostate Cancer
hsa-miR-24	Prostate Cancer
hsa-miR-25	Prostate Cancer
hsa-miR-26a	Prostate Cancer
hsa-miR-26b	Prostate Cancer
hsa-miR-27a	Prostate Cancer
hsa-miR-27b	Prostate Cancer
hsa-miR-296	Prostate Cancer
hsa-miR-29a	Prostate Cancer
hsa-miR-29b	Prostate Cancer
hsa-miR-29b-2	Prostate Cancer
hsa-miR-302c*	Prostate Cancer
hsa-miR-30a-5p	Prostate Cancer
hsa-miR-30b	Prostate Cancer
hsa-miR-30c	Prostate Cancer
hsa-miR-31	Prostate Cancer
hsa-miR-32	Prostate Cancer
hsa-miR-320	Prostate Cancer
hsa-miR-330	Prostate Cancer
hsa-miR-345	Prostate Cancer
hsa-miR-34a	Prostate Cancer
hsa-miR-370	Prostate Cancer
hsa-miR-373*	Prostate Cancer
hsa-miR-375	Prostate Cancer
hsa-miR-449a	Prostate Cancer
hsa-miR-491	Prostate Cancer
hsa-miR-497	Prostate Cancer
hsa-miR-498	Prostate Cancer
hsa-miR-503	Prostate Cancer
hsa-miR-513	Prostate Cancer
hsa-miR-521	Prostate Cancer
hsa-miR-92	Prostate Cancer
hsa-miR-92-2	Prostate Cancer
hsa-miR-96	Prostate Cancer
hsa-miR-99a	Prostate Cancer
hsa-miR-99b	Prostate Cancer
hsa-miR-146a	reheumatoid arthritis
hsa-let-7a	Sarcoma
