# Supplementary material for: Protein network-based Lasso regression model for the construction of disease-miRNA functional interactions
Source: EURASIP J Bioinform Syst Biol. 2013 Jan 22;2013(1):3. doi: 10.1186/1687-4153-2013-3 (PMC3606436; doi:10.1186/1687-4153-2013-3)
Supplement: Additional file 5 — Predicted miRNA-disease association. This file shows the miRNA disease interactions predicted from our approach. In addition, it shows the overlap with the gold standard interactions. It shows the interactions that are common between our method and the gold standard, the interactions our method predicted that are NOT in goldstandard and the interactions that are in goldstandard and our method was unable to predict it. [file 1687-4153-2013-3-S5.xlsx]

## Sheet: Sheet1
BreastCancer	let-7d	a
BreastCancer	let-7i	a				a	Common interactions between predicted results from our model and gold standard
BreastCancer	miR-10b	a				b	Interactions in gold standard but not predicted by our model
BreastCancer	miR-124a	a				c	Novel interactions predicted by our model not in the gold standards
BreastCancer	miR-125a	a
BreastCancer	miR-127	a
BreastCancer	miR-128b	a
BreastCancer	miR-136	a
BreastCancer	miR-146b	a
BreastCancer	miR-149	a
BreastCancer	miR-155	a
BreastCancer	miR-181b-1	a
BreastCancer	miR-18a	a
BreastCancer	miR-193b	a
BreastCancer	miR-196a	a
BreastCancer	miR-196a-2	a
BreastCancer	miR-200b	a
BreastCancer	miR-200c	a
BreastCancer	miR-204	a
BreastCancer	miR-21	a
BreastCancer	miR-22	a
BreastCancer	miR-222	a
BreastCancer	miR-26a	a
BreastCancer	miR-29b	a
BreastCancer	miR-30c	a
BreastCancer	miR-328	a
BreastCancer	miR-365	a
BreastCancer	miR-429	a
BreastCancer	miR-451	a
BreastCancer	miR-7	a
BreastCancer	miR-9-1	a
BreastCancer	miR-98	a
Diabetes	miR-125a	a
Diabetes	miR-126	a
Diabetes	miR-26b	a
Diabetes	miR-29c	a
Duchenne muscular dystrophy	let-7b	a
Duchenne muscular dystrophy	miR-127	a
Duchenne muscular dystrophy	miR-130a	a
Duchenne muscular dystrophy	miR-132	a
Duchenne muscular dystrophy	miR-146b	a
Duchenne muscular dystrophy	miR-155	a
Duchenne muscular dystrophy	miR-193b	a
Duchenne muscular dystrophy	miR-199a*	a
Duchenne muscular dystrophy	miR-214	a
Duchenne muscular dystrophy	miR-221	a
Duchenne muscular dystrophy	miR-26a	a
Duchenne muscular dystrophy	miR-29b	a
Duchenne muscular dystrophy	miR-30a-3p	a
Duchenne muscular dystrophy	miR-30a-5p	a
Duchenne muscular dystrophy	miR-331	a
Duchenne muscular dystrophy	miR-361	a
Duchenne muscular dystrophy	miR-362	a
Duchenne muscular dystrophy	miR-423	a
Duchenne muscular dystrophy	miR-486	a
Duchenne muscular dystrophy	miR-487b	a
Duchenne muscular dystrophy	miR-92	a
Duchenne muscular dystrophy	miR-99b	a
Glioblastoma	miR-101	a
Glioblastoma	miR-10b	a
Glioblastoma	miR-128a	a
Glioblastoma	miR-130a	a
Glioblastoma	miR-137	a
Glioblastoma	miR-149	a
Glioblastoma	miR-181a	a
Glioblastoma	miR-181c	a
Glioblastoma	miR-191	a
Glioblastoma	miR-21	a
Glioblastoma	miR-24-1	a
Glioblastoma	miR-24-2	a
Glioblastoma	miR-328	a
Glioblastoma	miR-34a	a
Glioblastoma	miR-486	a
Huntingtons	miR-128	a
Huntingtons	miR-132	a
Huntingtons	miR-22	a
Leukemia	let-7b	a
Leukemia	let-7c	a
Leukemia	miR-101	a
Leukemia	miR-106b	a
Leukemia	miR-130b	a
Leukemia	miR-146a	a
Leukemia	miR-15	a
Leukemia	miR-150	a
Leukemia	miR-155	a
Leukemia	miR-15b	a
Leukemia	miR-16-1	a
Leukemia	miR-181a	a
Leukemia	miR-183	a
Leukemia	miR-195	a
Leukemia	miR-19a	a
Leukemia	miR-217	a
Leukemia	miR-23a	a
Leukemia	miR-23b	a
Leukemia	miR-27a	a
Leukemia	miR-29b	a
Leukemia	miR-29c	a
Leukemia	miR-30d	a
Leukemia	miR-335	a
Leukemia	miR-424	a
Lung Tumor	let-7b	a
Lung Tumor	let-7c	a
Lung Tumor	let-7d	a
Lung Tumor	let-7e	a
Lung Tumor	let-7g	a
Lung Tumor	miR-1	a
Lung Tumor	miR-106a	a
Lung Tumor	miR-126	a
Lung Tumor	miR-128b	a
Lung Tumor	miR-133b	a
Lung Tumor	miR-140	a
Lung Tumor	miR-143	a
Lung Tumor	miR-16	a
Lung Tumor	miR-182	a
Lung Tumor	miR-183	a
Lung Tumor	miR-192	a
Lung Tumor	miR-199b	a
Lung Tumor	miR-19a	a
Lung Tumor	miR-203	a
Lung Tumor	miR-204	a
Lung Tumor	miR-205	a
Lung Tumor	miR-20a	a
Lung Tumor	miR-216	a
Lung Tumor	miR-27b	a
Lung Tumor	miR-29c	a
Lung Tumor	miR-30a-3p	a
Lung Tumor	miR-30e-5p	a
Lung Tumor	miR-32	a
Lung Tumor	miR-338	a
Lung Tumor	miR-339	a
Lung Tumor	miR-377	a
Lung Tumor	miR-486	a
Lung Tumor	miR-9	a
Lung Tumor	miR-98	a
Lung Tumor	miR-99a	a
Melanoma	let-7b	a
Melanoma	let-7d	a
Melanoma	let-7e	a
Melanoma	miR-100	a
Melanoma	miR-122a	a
Melanoma	miR-128a	a
Melanoma	miR-129	a
Melanoma	miR-137	a
Melanoma	miR-144	a
Melanoma	miR-15	a
Melanoma	miR-15a	a
Melanoma	miR-182	a
Melanoma	miR-183	a
Melanoma	miR-184	a
Melanoma	miR-191	a
Melanoma	miR-193a	a
Melanoma	miR-193b	a
Melanoma	miR-199a	a
Melanoma	miR-199b	a
Melanoma	miR-200a	a
Melanoma	miR-211	a
Melanoma	miR-215	a
Melanoma	miR-216	a
Melanoma	miR-219	a
Melanoma	miR-222	a
Melanoma	miR-224	a
Melanoma	miR-27a	a
Melanoma	miR-28	a
Melanoma	miR-29b	a
Melanoma	miR-302a	a
Melanoma	miR-302c	a
Melanoma	miR-31	a
Melanoma	miR-331	a
Melanoma	miR-338	a
Melanoma	miR-34a	a
Melanoma	miR-34b	a
Melanoma	miR-96	a
Nevus	miR-143	a
Nevus	miR-193b	a
Nevus	miR-199a*	a
OvaryCancer	let-7b	a
OvaryCancer	let-7c	a
OvaryCancer	let-7d	a
OvaryCancer	let-7f	a
OvaryCancer	let-7g	a
OvaryCancer	miR-10b	a
OvaryCancer	miR-125a	a
OvaryCancer	miR-129	a
OvaryCancer	miR-134	a
OvaryCancer	miR-142-3p	a
OvaryCancer	miR-142-5p	a
OvaryCancer	miR-146a	a
OvaryCancer	miR-155	a
OvaryCancer	miR-190	a
OvaryCancer	miR-199a	a
OvaryCancer	miR-200a	a
OvaryCancer	miR-200b	a
OvaryCancer	miR-200c	a
OvaryCancer	miR-20a	a
OvaryCancer	miR-214	a
OvaryCancer	miR-221	a
OvaryCancer	miR-23a	a
OvaryCancer	miR-27a	a
OvaryCancer	miR-29a	a
OvaryCancer	miR-30e-5p	a
OvaryCancer	miR-346	a
OvaryCancer	miR-429	a
OvaryCancer	miR-494	a
OvaryCancer	miR-9	a
OvaryCancer	miR-99a	a
Pappilary Thyroid Carcinoma	let-7b	a
Pappilary Thyroid Carcinoma	miR-141	a
Pappilary Thyroid Carcinoma	miR-146b	a
Pappilary Thyroid Carcinoma	miR-155	a
Pappilary Thyroid Carcinoma	miR-15a	a
Pappilary Thyroid Carcinoma	miR-181a	a
Pappilary Thyroid Carcinoma	miR-181c	a
Pappilary Thyroid Carcinoma	miR-193	a
Pappilary Thyroid Carcinoma	miR-200a	a
Pappilary Thyroid Carcinoma	miR-21	a
Pappilary Thyroid Carcinoma	miR-221	a
Pappilary Thyroid Carcinoma	miR-222	a
Pappilary Thyroid Carcinoma	miR-24-1	a
Pappilary Thyroid Carcinoma	miR-24-2	a
Pappilary Thyroid Carcinoma	miR-29	a
Prostate Cancer	let-7b	a
Prostate Cancer	let-7c	a
Prostate Cancer	let-7f	a
Prostate Cancer	let-7g	a
Prostate Cancer	miR-100	a
Prostate Cancer	miR-103	a
Prostate Cancer	miR-106a	a
Prostate Cancer	miR-10a	a
Prostate Cancer	miR-10b	a
Prostate Cancer	miR-125a	a
Prostate Cancer	miR-126	a
Prostate Cancer	miR-127	a
Prostate Cancer	miR-135	a
Prostate Cancer	miR-141	a
Prostate Cancer	miR-143	a
Prostate Cancer	miR-145	a
Prostate Cancer	miR-146a	a
Prostate Cancer	miR-148a	a
Prostate Cancer	miR-151	a
Prostate Cancer	miR-16	a
Prostate Cancer	miR-16-1	a
Prostate Cancer	miR-181b-1	a
Prostate Cancer	miR-183	a
Prostate Cancer	miR-184	a
Prostate Cancer	miR-191	a
Prostate Cancer	miR-195	a
Prostate Cancer	miR-199a	a
Prostate Cancer	miR-199a*	a
Prostate Cancer	miR-19b	a
Prostate Cancer	miR-205	a
Prostate Cancer	miR-21	a
Prostate Cancer	miR-210	a
Prostate Cancer	miR-218	a
Prostate Cancer	miR-221	a
Prostate Cancer	miR-222	a
Prostate Cancer	miR-223	a
Prostate Cancer	miR-224	a
Prostate Cancer	miR-23b	a
Prostate Cancer	miR-24	a
Prostate Cancer	miR-25	a
Prostate Cancer	miR-26b	a
Prostate Cancer	miR-27b	a
Prostate Cancer	miR-29a	a
Prostate Cancer	miR-29b	a
Prostate Cancer	miR-302c*	a
Prostate Cancer	miR-30b	a
Prostate Cancer	miR-31	a
Prostate Cancer	miR-320	a
Prostate Cancer	miR-330	a
Prostate Cancer	miR-34a	a
Prostate Cancer	miR-370	a
Prostate Cancer	miR-375	a
Prostate Cancer	miR-491	a
Prostate Cancer	miR-503	a
Prostate Cancer	miR-92-2	a
Prostate Cancer	miR-99b	a
Anemia	miR-152	b
Anemia	miR-191	b
Anemia	miR-23b	b
BreastCancer	let-7f	b
BreastCancer	miR-122a	b
BreastCancer	miR-125b	b
BreastCancer	miR-126	b
BreastCancer	miR-128a	b
BreastCancer	miR-141	b
BreastCancer	miR-143	b
BreastCancer	miR-145	b
BreastCancer	miR-146a	b
BreastCancer	miR-148a	b
BreastCancer	miR-152	b
BreastCancer	miR-17-5p	b
BreastCancer	miR-181a	b
BreastCancer	miR-206	b
BreastCancer	miR-20a	b
BreastCancer	miR-210	b
BreastCancer	miR-221	b
BreastCancer	miR-27a	b
BreastCancer	miR-29c	b
BreastCancer	miR-30a-3p	b
BreastCancer	miR-31	b
BreastCancer	miR-320	b
ColonCancer	miR-140	b
ColonCancer	miR-181b-1	b
ColonCancer	miR-31	b
Congenital Disorder	miR-1-1	b
Congenital Disorder	miR-128b	b
Congenital Disorder	miR-320	b
Diabetes	miR-133	b
Diabetes	miR-181a	b
Diabetes	miR-29a	b
Diabetes	miR-29b	b
Diabetes	miR-34a	b
Duchenne muscular dystrophy	miR-101	b
Duchenne muscular dystrophy	miR-134	b
Duchenne muscular dystrophy	miR-148a	b
Duchenne muscular dystrophy	miR-148b	b
Duchenne muscular dystrophy	miR-223	b
Duchenne muscular dystrophy	miR-299-3p	b
Duchenne muscular dystrophy	miR-299-5p	b
Duchenne muscular dystrophy	miR-29a	b
Duchenne muscular dystrophy	miR-29c	b
Duchenne muscular dystrophy	miR-30b	b
Duchenne muscular dystrophy	miR-30c	b
Duchenne muscular dystrophy	miR-30d	b
Duchenne muscular dystrophy	miR-30e-5p	b
Duchenne muscular dystrophy	miR-335	b
Dysferlinopathy	miR-100	b
Follicular Thyroid Carcinoma	miR-107	b
Glioblastoma	miR-124a	b
Glioblastoma	miR-155	b
Glioblastoma	miR-181b	b
Glioblastoma	miR-185	b
Glioblastoma	miR-210	b
Glioblastoma	miR-221	b
Glioblastoma	miR-222	b
Glioblastoma	miR-23a	b
Glioblastoma	miR-23b	b
Glioblastoma	miR-25	b
Glioblastoma	miR-29b	b
Glioblastoma	miR-323	b
Huntingtons	miR-29a	b
Huntingtons	miR-330	b
Huntingtons	miR-9	b
Leukemia	let-7a	b
Leukemia	let-7e	b
Leukemia	miR-107	b
Leukemia	miR-128a	b
Leukemia	miR-128b	b
Leukemia	miR-130a	b
Leukemia	miR-132	b
Leukemia	miR-134	b
Leukemia	miR-140	b
Leukemia	miR-141	b
Leukemia	miR-143	b
Leukemia	miR-145	b
Leukemia	miR-153	b
Leukemia	miR-15a	b
Leukemia	miR-16	b
Leukemia	miR-210	b
Leukemia	miR-22	b
Leukemia	miR-221	b
Leukemia	miR-222	b
Leukemia	miR-223	b
Leukemia	miR-24	b
Leukemia	miR-24-1	b
Leukemia	miR-26a	b
Leukemia	miR-27b	b
Leukemia	miR-33	b
Leukemia	miR-34a	b
Leukemia	miR-451	b
Leukemia	miR-92	b
Liver Cancer	miR-101-2	b
Liver Cancer	miR-127	b
Liver Cancer	miR-141	b
Lung Tumor	let-7a	b
Lung Tumor	let-7f	b
Lung Tumor	miR-101	b
Lung Tumor	miR-124a	b
Lung Tumor	miR-125a	b
Lung Tumor	miR-145	b
Lung Tumor	miR-146a	b
Lung Tumor	miR-146b	b
Lung Tumor	miR-148a	b
Lung Tumor	miR-150	b
Lung Tumor	miR-155	b
Lung Tumor	miR-17-5p	b
Lung Tumor	miR-181c	b
Lung Tumor	miR-18a	b
Lung Tumor	miR-191	b
Lung Tumor	miR-195	b
Lung Tumor	miR-200a	b
Lung Tumor	miR-200b	b
Lung Tumor	miR-200c	b
Lung Tumor	miR-21	b
Lung Tumor	miR-22	b
Lung Tumor	miR-221	b
Lung Tumor	miR-224	b
Lung Tumor	miR-24-2	b
Lung Tumor	miR-29a	b
Lung Tumor	miR-29b	b
Lung Tumor	miR-30a-5p	b
Lung Tumor	miR-30e-3p	b
Lung Tumor	miR-31	b
Lung Tumor	miR-324-3p	b
Lung Tumor	miR-324-5p	b
Lung Tumor	miR-33	b
Lung Tumor	miR-335	b
Lung Tumor	miR-93	b
Melanoma	let-7a	b
Melanoma	let-7g	b
Melanoma	miR-106a	b
Melanoma	miR-107	b
Melanoma	miR-124a	b
Melanoma	miR-125b	b
Melanoma	miR-127	b
Melanoma	miR-128b	b
Melanoma	miR-149	b
Melanoma	miR-181a	b
Melanoma	miR-185	b
Melanoma	miR-189	b
Melanoma	miR-190	b
Melanoma	miR-196a	b
Melanoma	miR-19a	b
Melanoma	miR-200b	b
Melanoma	miR-200c	b
Melanoma	miR-204	b
Melanoma	miR-210	b
Melanoma	miR-221	b
Melanoma	miR-23b	b
Melanoma	miR-325	b
Melanoma	miR-34c	b
Melanoma	miR-374	b
Melanoma	miR-9	b
Nevus	let-7b	b
Nevus	miR-199a	b
OvaryCancer	let-7a	b
OvaryCancer	let-7e	b
OvaryCancer	let-7i	b
OvaryCancer	miR-100	b
OvaryCancer	miR-143	b
OvaryCancer	miR-145	b
OvaryCancer	miR-146b	b
OvaryCancer	miR-16	b
OvaryCancer	miR-183	b
OvaryCancer	miR-195	b
OvaryCancer	miR-199a*	b
OvaryCancer	miR-206	b
OvaryCancer	miR-21	b
OvaryCancer	miR-222	b
OvaryCancer	miR-23b	b
OvaryCancer	miR-26a	b
OvaryCancer	miR-29c	b
OvaryCancer	miR-34c	b
OvaryCancer	miR-361	b
OvaryCancer	miR-381	b
OvaryCancer	miR-424	b
Pappilary Thyroid Carcinoma	miR-146a	b
Pappilary Thyroid Carcinoma	miR-16	b
Pappilary Thyroid Carcinoma	miR-199b	b
Pappilary Thyroid Carcinoma	miR-26a	b
Pappilary Thyroid Carcinoma	miR-29b	b
Pappilary Thyroid Carcinoma	miR-29c	b
Pappilary Thyroid Carcinoma	miR-30	b
Pappilary Thyroid Carcinoma	miR-34	b
Pappilary Thyroid Carcinoma	miR-34a	b
Polycystic Ovary syndrome	miR-1-1	b
Polycystic Ovary syndrome	miR-125a	b
Prostate Cancer	let-7a	b
Prostate Cancer	let-7d	b
Prostate Cancer	miR-101	b
Prostate Cancer	miR-125b	b
Prostate Cancer	miR-126*	b
Prostate Cancer	miR-149	b
Prostate Cancer	miR-194	b
Prostate Cancer	miR-199b	b
Prostate Cancer	miR-20a	b
Prostate Cancer	miR-214	b
Prostate Cancer	miR-22	b
Prostate Cancer	miR-23a	b
Prostate Cancer	miR-26a	b
Prostate Cancer	miR-27a	b
Prostate Cancer	miR-449a	b
Prostate Cancer	miR-92	b
Prostate Cancer	miR-96	b
Prostate Cancer	miR-99a	b
Sarcoma	miR-10a	b
osteoarthritis	miR-103-1	b
osteoarthritis	miR-133b	b
osteoporosis	miR-100	b
reheumatoid arthritis	miR-1	b
Anemia	miR-142-3p	c
Anemia	miR-144	c
Anemia	miR-24	c
Anemia	miR-24-1	c
Anemia	miR-302a*	c
Anemia	miR-582	c
BreastCancer	let-7e	c
BreastCancer	miR-1	c
BreastCancer	miR-19b-2	c
BreastCancer	miR-215	c
BreastCancer	miR-23	c
BreastCancer	miR-23a	c
BreastCancer	miR-23b	c
BreastCancer	miR-26	c
BreastCancer	miR-30-3p	c
BreastCancer	miR-302c	c
BreastCancer	miR-34b	c
BreastCancer	miR-372	c
BreastCancer	miR-376	c
BreastCancer	miR-381	c
BreastCancer	miR-424	c
BreastCancer	miR-433-3p	c
BreastCancer	miR-449a	c
BreastCancer	miR-449b	c
BreastCancer	miR-488	c
BreastCancer	miR-499	c
BreastCancer	miR-504	c
BreastCancer	miR-99a	c
ColonCancer	miR-124-3	c
ColonCancer	miR-142-3p	c
ColonCancer	miR-142-5p	c
ColonCancer	miR-24-2	c
ColonCancer	miR-25	c
ColonCancer	miR-30a	c
ColonCancer	miR-323	c
ColonCancer	miR-425	c
ColonCancer	miR-496	c
ColonCancer	miR-504	c
ColonCancer	miR-596	c
Congenital Disorder	miR-130a	c
Congenital Disorder	miR-136	c
Congenital Disorder	miR-137	c
Congenital Disorder	miR-208	c
Congenital Disorder	miR-20b	c
Congenital Disorder	miR-217	c
Congenital Disorder	miR-27	c
Congenital Disorder	miR-30a-3p	c
Congenital Disorder	miR-346	c
Congenital Disorder	miR-361	c
Congenital Disorder	miR-381	c
Congenital Disorder	miR-384	c
Congenital Disorder	miR-582	c
Diabetes	let-7d	c
Diabetes	miR-106b	c
Diabetes	miR-141	c
Diabetes	miR-148a	c
Diabetes	miR-184	c
Diabetes	miR-20	c
Diabetes	miR-30b	c
Diabetes	miR-326	c
Diabetes	miR-93	c
Duchenne muscular dystrophy	let-7f	c
Duchenne muscular dystrophy	miR-122	c
Duchenne muscular dystrophy	miR-136	c
Duchenne muscular dystrophy	miR-302c	c
Duchenne muscular dystrophy	miR-322	c
Duchenne muscular dystrophy	miR-378	c
Duchenne muscular dystrophy	miR-449b	c
Dysferlinopathy	miR-122a	c
Dysferlinopathy	miR-124u	c
Dysferlinopathy	miR-142-3p	c
Dysferlinopathy	miR-142-5p	c
Dysferlinopathy	miR-30	c
Dysferlinopathy	miR-30-3p	c
Dysferlinopathy	miR-328	c
Dysferlinopathy	miR-451	c
Dysferlinopathy	miR-452	c
Dysferlinopathy	miR-455	c
Dysferlinopathy	miR-486	c
Dysferlinopathy	miR-488	c
Dysferlinopathy	miR-500	c
Dysferlinopathy	miR-504	c
Follicular Thyroid Carcinoma	miR-106a	c
Follicular Thyroid Carcinoma	miR-134	c
Follicular Thyroid Carcinoma	miR-135	c
Follicular Thyroid Carcinoma	miR-144	c
Follicular Thyroid Carcinoma	miR-146a	c
Follicular Thyroid Carcinoma	miR-192	c
Follicular Thyroid Carcinoma	miR-211	c
Follicular Thyroid Carcinoma	miR-215	c
Follicular Thyroid Carcinoma	miR-23a	c
Follicular Thyroid Carcinoma	miR-26b	c
Follicular Thyroid Carcinoma	miR-28	c
Follicular Thyroid Carcinoma	miR-323	c
Follicular Thyroid Carcinoma	miR-338	c
Follicular Thyroid Carcinoma	miR-7	c
Follicular Thyroid Carcinoma	miR-99	c
Glioblastoma	miR-1	c
Glioblastoma	miR-106a	c
Glioblastoma	miR-128	c
Glioblastoma	miR-130	c
Glioblastoma	miR-139	c
Glioblastoma	miR-142-5p	c
Glioblastoma	miR-192	c
Glioblastoma	miR-199a	c
Glioblastoma	miR-1b	c
Glioblastoma	miR-27a	c
Glioblastoma	miR-301b	c
Glioblastoma	miR-302c	c
Glioblastoma	miR-490	c
Glioblastoma	miR-495	c
Glioblastoma	miR-582	c
Glioblastoma	miR-9	c
Glioblastoma	miR-92a-2	c
Glioblastoma	miR-96	c
Huntingtons	let-7f	c
Huntingtons	miR-10b	c
Huntingtons	miR-146a	c
Huntingtons	miR-212	c
Huntingtons	miR-219-2	c
Huntingtons	miR-361	c
Huntingtons	miR-380-5p	c
Huntingtons	miR-92a-2	c
Leukemia	let-7g	c
Leukemia	miR-124	c
Leukemia	miR-125b	c
Leukemia	miR-127	c
Leukemia	miR-18	c
Leukemia	miR-18a	c
Leukemia	miR-204	c
Leukemia	miR-30	c
Leukemia	miR-302d	c
Leukemia	miR-322	c
Leukemia	miR-324-3p	c
Leukemia	miR-34	c
Leukemia	miR-542-5p	c
Leukemia	miR-9	c
Liver Cancer	miR-124	c
Liver Cancer	miR-130	c
Liver Cancer	miR-19	c
Liver Cancer	miR-199a*	c
Liver Cancer	miR-23a	c
Liver Cancer	miR-28	c
Liver Cancer	miR-302a	c
Liver Cancer	miR-34a	c
Liver Cancer	miR-34b	c
Liver Cancer	miR-490	c
Lung Tumor	miR-10a	c
Lung Tumor	miR-122	c
Lung Tumor	miR-124-3	c
Lung Tumor	miR-148b	c
Lung Tumor	miR-18b	c
Lung Tumor	miR-199a	c
Lung Tumor	miR-219-2	c
Lung Tumor	miR-322	c
Lung Tumor	miR-362	c
Lung Tumor	miR-372	c
Lung Tumor	miR-379	c
Lung Tumor	miR-424	c
Lung Tumor	miR-425	c
Melanoma	miR-125a	c
Melanoma	miR-15b	c
Melanoma	miR-18a	c
Melanoma	miR-203	c
Melanoma	miR-23a	c
Melanoma	miR-32	c
Melanoma	miR-372	c
Melanoma	miR-375	c
Melanoma	miR-378	c
Melanoma	miR-486	c
Nevus	let-7d	c
Nevus	miR-1-1	c
Nevus	miR-128b	c
Nevus	miR-150	c
Nevus	miR-181b-2	c
Nevus	miR-204	c
OvaryCancer	miR-103	c
OvaryCancer	miR-107	c
OvaryCancer	miR-181a	c
OvaryCancer	miR-27	c
OvaryCancer	miR-28	c
OvaryCancer	miR-302b*	c
OvaryCancer	miR-33	c
OvaryCancer	miR-377	c
Pappilary Thyroid Carcinoma	miR-1-2	c
Pappilary Thyroid Carcinoma	miR-107	c
Pappilary Thyroid Carcinoma	miR-128a	c
Pappilary Thyroid Carcinoma	miR-184	c
Pappilary Thyroid Carcinoma	miR-339	c
Pappilary Thyroid Carcinoma	miR-363	c
Pappilary Thyroid Carcinoma	miR-379	c
Pappilary Thyroid Carcinoma	miR-520h	c
Pappilary Thyroid Carcinoma	miR-92b	c
Polycystic Ovary syndrome	miR-18b	c
Polycystic Ovary syndrome	miR-199a	c
Polycystic Ovary syndrome	miR-199b	c
Polycystic Ovary syndrome	miR-27a	c
Polycystic Ovary syndrome	miR-302c	c
Polycystic Ovary syndrome	miR-326	c
Polycystic Ovary syndrome	miR-496	c
Prostate Cancer	let-7	c
Prostate Cancer	miR-1	c
Prostate Cancer	miR-133a	c
Prostate Cancer	miR-133b	c
Prostate Cancer	miR-142-5p	c
Prostate Cancer	miR-155	c
Prostate Cancer	miR-200a	c
Prostate Cancer	miR-200b	c
Prostate Cancer	miR-203	c
Prostate Cancer	miR-204	c
Prostate Cancer	miR-212	c
Prostate Cancer	miR-216	c
Prostate Cancer	miR-26	c
Prostate Cancer	miR-28	c
Prostate Cancer	miR-29	c
Prostate Cancer	miR-29b-1	c
Prostate Cancer	miR-322	c
Prostate Cancer	miR-328	c
Prostate Cancer	miR-342	c
Prostate Cancer	miR-372	c
Prostate Cancer	miR-373	c
Prostate Cancer	miR-376c	c
Prostate Cancer	miR-424	c
Prostate Cancer	miR-433	c
Prostate Cancer	miR-433-5p	c
Prostate Cancer	miR-449b	c
Prostate Cancer	miR-455	c
Prostate Cancer	miR-93	c
Sarcoma	let-7e	c
Sarcoma	miR-124-3	c
Sarcoma	miR-16-1	c
Sarcoma	miR-217	c
Sarcoma	miR-219-2	c
Sarcoma	miR-222	c
Sarcoma	miR-23b	c
Sarcoma	miR-24-1	c
Sarcoma	miR-24-2	c
Sarcoma	miR-25	c
Sarcoma	miR-302d	c
Sarcoma	miR-302f	c
Sarcoma	miR-30a	c
Sarcoma	miR-30c-1	c
Sarcoma	miR-30c-2	c
Sarcoma	miR-30e	c
Sarcoma	miR-425	c
Sarcoma	miR-596	c
Sarcoma	miR-642a	c
osteoarthritis	miR-101	c
osteoarthritis	miR-206	c
osteoarthritis	miR-221	c
osteoarthritis	miR-26a	c
osteoarthritis	miR-302a*	c
osteoarthritis	miR-383	c
osteoarthritis	miR-409-3p	c
osteoarthritis	miR-488	c
osteoarthritis	miR-504	c
osteoporosis	miR-122a	c
osteoporosis	miR-124u	c
osteoporosis	miR-145	c
osteoporosis	miR-148	c
osteoporosis	miR-19a	c
osteoporosis	miR-325	c
osteoporosis	miR-375	c
osteoporosis	miR-421	c
reheumatoid arthritis	miR-122	c
reheumatoid arthritis	miR-124-3	c
reheumatoid arthritis	miR-215	c
reheumatoid arthritis	miR-219-2	c
reheumatoid arthritis	miR-369-3p	c
reheumatoid arthritis	miR-425	c
reheumatoid arthritis	miR-596	c
